# Supplementary material for: Ru(II)-Catalyzed Asymmetric Transfer Hydrogenation of α-Alkyl-β-Ketoaldehydes via Dynamic Kinetic Resolution
Source: Molecules. 2024 Jul 21;29(14):3420. doi: 10.3390/molecules29143420 (PMC11279712; doi:10.3390/molecules29143420)
Supplement: Supplementary file 1 [file molecules-29-03420-s001.zip]

Archive with 1 entries (1 files):
- molecules-3095265-supplementary.pdf
